# Supplementary material for: The Role of Symmetric Stem Cell Divisions in Tissue Homeostasis
Source: PLoS Comput Biol. 2015 Dec 23;11(12):e1004629. doi: 10.1371/journal.pcbi.1004629 (PMC4689538; doi:10.1371/journal.pcbi.1004629)
Supplement: S1 File — Quantities Var[I] and Var[J] are calculated both for the mixed divisions equilibrium and for the purely asymmetric equilibrium. (NB) [file pcbi.1004629.s002.nb]

(* Content-type: application/vnd.wolfram.mathematica *)

(*** Wolfram Notebook File ***)
(* http://www.wolfram.com/nb *)

(* CreatedBy='Mathematica 9.0' *)

(*CacheID: 234*)
(* Internal cache information:
NotebookFileLineBreakTest
NotebookFileLineBreakTest
NotebookDataPosition[       157,          7]
NotebookDataLength[     43343,       1218]
NotebookOptionsPosition[     41613,       1158]
NotebookOutlinePosition[     42049,       1175]
CellTagsIndexPosition[     42006,       1172]
WindowFrame->Normal*)

(* Beginning of Notebook Content *)
Notebook[{

Cell[CellGroupData[{
Cell[BoxData[
 RowBox[{
  RowBox[{"(*", " ", 
   RowBox[{"Define", " ", "binomial", " ", "coefficients"}], " ", "*)"}], " ", 
  RowBox[{
   RowBox[{
    RowBox[{"CC", "[", 
     RowBox[{"i_", ",", "n_"}], "]"}], "=", 
    RowBox[{
     RowBox[{
      RowBox[{"n", "!"}], "/", 
      RowBox[{"i", "!"}]}], "/", 
     RowBox[{
      RowBox[{"(", 
       RowBox[{"n", "-", "i"}], ")"}], "!"}]}]}], "\[IndentingNewLine]", 
   "\[IndentingNewLine]", 
   RowBox[{"(*", " ", 
    RowBox[{
     RowBox[{
     "nn", "  ", "is", " ", "the", " ", "number", " ", "of", " ", 
      "compartments"}], ",", " ", "\[IndentingNewLine]", 
     RowBox[{
     "m", " ", "is", " ", "the", " ", "order", " ", "to", " ", "which", " ", 
      "we", " ", "expand", " ", "the", " ", "probability", " ", "functions", 
      " ", "L"}], ",", " ", "D", ",", " ", "P", ",", " ", 
     RowBox[{
     "and", " ", "S", "  ", "around", " ", "the", " ", "steady", " ", "state",
       " ", "in", " ", "Taylor", " ", "series"}]}], " ", "*)"}], 
   "\[IndentingNewLine]", " ", 
   RowBox[{
    RowBox[{"nn", "=", "2"}], ";", " ", 
    RowBox[{"m", "=", "1"}], ";"}]}]}]], "Input",
 CellChangeTimes->{{3.6181571199806795`*^9, 3.6181571308089647`*^9}, {
   3.6181995793237877`*^9, 3.61819960483562*^9}, {3.6181997219155684`*^9, 
   3.6181998134511585`*^9}, {3.618199920133582*^9, 3.61819993611581*^9}, {
   3.6181999969267077`*^9, 3.618200021626397*^9}, {3.6182000848464746`*^9, 
   3.6182000878946333`*^9}, {3.6182001720586753`*^9, 3.618200177719706*^9}, {
   3.618200226971216*^9, 3.6182002631202974`*^9}, {3.6182004408225684`*^9, 
   3.6182004420064063`*^9}, {3.6182010005718737`*^9, 
   3.6182010053279877`*^9}, {3.618236847313252*^9, 3.6182369133575335`*^9}, {
   3.6182383539281893`*^9, 3.6182383626209197`*^9}, {3.619891884396831*^9, 
   3.6198919114868736`*^9}, {3.642449690089219*^9, 3.642449694735115*^9}, {
   3.6427859810079517`*^9, 3.642786009252761*^9}, 3.650971932600031*^9, {
   3.650975203967585*^9, 3.6509752128370037`*^9}}],

Cell[BoxData[
 FractionBox[
  RowBox[{"n", "!"}], 
  RowBox[{
   RowBox[{"i", "!"}], " ", 
   RowBox[{
    RowBox[{"(", 
     RowBox[{
      RowBox[{"-", "i"}], "+", "n"}], ")"}], "!"}]}]]], "Output",
 CellChangeTimes->{
  3.620012164292015*^9, 3.6200447403450947`*^9, 3.620045110708432*^9, {
   3.642449677830407*^9, 3.64244969506557*^9}, 3.642449847882833*^9, 
   3.642451122036063*^9, 3.642784833108288*^9, 3.64278601240969*^9, {
   3.6509751970787354`*^9, 3.650975213917437*^9}, 3.6509754407169123`*^9}]
}, Open  ]],

Cell[BoxData[
 RowBox[{
  RowBox[{"(*", " ", 
   RowBox[{
   "Make", " ", "sure", " ", "that", " ", "all", " ", "the", " ", "functions",
     " ", "are", " ", "kept", " ", "general", " ", 
    RowBox[{"(", 
     RowBox[{"not", " ", "specified"}], ")"}]}], " ", "*)"}], " ", 
  RowBox[{"Quiet", "[", 
   RowBox[{"Do", "[", 
    RowBox[{
     RowBox[{"Do", "[", 
      RowBox[{
       RowBox[{
        RowBox[{
         RowBox[{"LL", "[", 
          RowBox[{"i", ",", "j"}], "]"}], "=."}], ";", 
        RowBox[{
         RowBox[{"SS", "[", 
          RowBox[{"i", ",", "j"}], "]"}], "=."}], ";", " ", 
        RowBox[{
         RowBox[{"PP", "[", 
          RowBox[{"i", ",", "j"}], "]"}], "=."}], ";", " ", 
        RowBox[{
         RowBox[{"DD", "[", 
          RowBox[{"i", ",", "j"}], "]"}], "=."}], ";", 
        RowBox[{
         RowBox[{"x", "[", 
          RowBox[{"i", ",", "j"}], "]"}], "=."}]}], ",", 
       RowBox[{"{", 
        RowBox[{"i", ",", "0", ",", 
         RowBox[{"m", "-", "j"}]}], "}"}]}], "]"}], ",", 
     RowBox[{"{", 
      RowBox[{"j", ",", "0", ",", "m"}], "}"}]}], "]"}], "]"}]}]], "Input",
 CellChangeTimes->{{3.650975093819724*^9, 3.6509750978117867`*^9}, {
  3.650975217907888*^9, 3.650975254269532*^9}}],

Cell[BoxData[
 RowBox[{
  RowBox[{"(*", " ", 
   RowBox[{
    RowBox[{"Expand", " ", "L"}], ",", " ", "D", ",", " ", "P", ",", " ", 
    RowBox[{
    "and", " ", "S", " ", "in", " ", "Taylor", " ", "series", " ", "up", " ", 
     "to", " ", "order", " ", "m"}]}], " ", "*)"}], " "}]], "Input",
 CellChangeTimes->{{3.64278601935927*^9, 3.6427860228441763`*^9}}],

Cell[CellGroupData[{

Cell[BoxData[
 RowBox[{
  RowBox[{"L", "=."}], ";", 
  RowBox[{
   RowBox[{"L", "[", 
    RowBox[{"i_", ",", "j_"}], "]"}], "=", 
   RowBox[{"Ls", "+", 
    RowBox[{"Sum", "[", 
     RowBox[{
      RowBox[{
       RowBox[{"1", "/", 
        RowBox[{"n", "!"}]}], "*", 
       RowBox[{"Sum", "[", 
        RowBox[{
         RowBox[{
          RowBox[{"LL", "[", 
           RowBox[{"i1", ",", 
            RowBox[{"n", "-", "i1"}]}], "]"}], "*", 
          RowBox[{"i", "^", "i1"}], "*", 
          RowBox[{"j", "^", 
           RowBox[{"(", 
            RowBox[{"n", "-", "i1"}], ")"}]}], "*", 
          RowBox[{"CC", "[", 
           RowBox[{"i1", ",", "n"}], "]"}]}], ",", 
         RowBox[{"{", 
          RowBox[{"i1", ",", "0", ",", "n"}], "}"}]}], "]"}]}], ",", 
      RowBox[{"{", 
       RowBox[{"n", ",", "1", ",", "m"}], "}"}]}], "]"}]}]}]}]], "Input",
 CellChangeTimes->{{3.642449732470684*^9, 3.642449733117627*^9}}],

Cell[BoxData[
 RowBox[{"Ls", "+", 
  RowBox[{"j", " ", 
   RowBox[{"LL", "[", 
    RowBox[{"0", ",", "1"}], "]"}]}], "+", 
  RowBox[{"i", " ", 
   RowBox[{"LL", "[", 
    RowBox[{"1", ",", "0"}], "]"}]}]}]], "Output",
 CellChangeTimes->{
  3.6200121683717546`*^9, 3.6200447426475687`*^9, 3.620044878525358*^9, 
   3.620045113180316*^9, 3.62004544760216*^9, 3.620045511238327*^9, {
   3.6424497156194057`*^9, 3.64244973339928*^9}, 3.642449849669335*^9, 
   3.642451125881538*^9, 3.6427848407383623`*^9, 3.6509752603119698`*^9, 
   3.6509754442464037`*^9}]
}, Open  ]],

Cell[CellGroupData[{

Cell[BoxData[
 RowBox[{
  RowBox[{"d", "[", 
   RowBox[{"i_", ",", "j_"}], "]"}], "=", 
  RowBox[{"Ls", "+", 
   RowBox[{"Sum", "[", 
    RowBox[{
     RowBox[{
      RowBox[{"1", "/", 
       RowBox[{"n", "!"}]}], "*", 
      RowBox[{"Sum", "[", 
       RowBox[{
        RowBox[{
         RowBox[{"DD", "[", 
          RowBox[{"i1", ",", 
           RowBox[{"n", "-", "i1"}]}], "]"}], "*", 
         RowBox[{"i", "^", "i1"}], "*", 
         RowBox[{"j", "^", 
          RowBox[{"(", 
           RowBox[{"n", "-", "i1"}], ")"}]}], "*", 
         RowBox[{"CC", "[", 
          RowBox[{"i1", ",", "n"}], "]"}]}], ",", 
        RowBox[{"{", 
         RowBox[{"i1", ",", "0", ",", "n"}], "}"}]}], "]"}]}], ",", 
     RowBox[{"{", 
      RowBox[{"n", ",", "1", ",", "m"}], "}"}]}], "]"}]}]}]], "Input",
 CellChangeTimes->{{3.6181574191394625`*^9, 3.6181574198113437`*^9}, {
  3.6181581216359806`*^9, 3.6181581217373333`*^9}}],

Cell[BoxData[
 RowBox[{"Ls", "+", 
  RowBox[{"j", " ", 
   RowBox[{"DD", "[", 
    RowBox[{"0", ",", "1"}], "]"}]}], "+", 
  RowBox[{"i", " ", 
   RowBox[{"DD", "[", 
    RowBox[{"1", ",", "0"}], "]"}]}]}]], "Output",
 CellChangeTimes->{3.6200121701686516`*^9, 3.6200447433490667`*^9, 
  3.6200448791913967`*^9, 3.620045114096539*^9, 3.620045448400907*^9, 
  3.620045511859367*^9, 3.64244973610107*^9, 3.6424498502488947`*^9, 
  3.642451126770537*^9, 3.642784842500863*^9, 3.6509752611316547`*^9, 
  3.650975446012698*^9}]
}, Open  ]],

Cell[CellGroupData[{

Cell[BoxData[
 RowBox[{
  RowBox[{"P", "=."}], ";", 
  RowBox[{
   RowBox[{"P", "[", 
    RowBox[{"i_", ",", "j_"}], "]"}], "=", 
   RowBox[{"Ps", "+", 
    RowBox[{"Sum", "[", 
     RowBox[{
      RowBox[{
       RowBox[{"1", "/", 
        RowBox[{"n", "!"}]}], "*", 
       RowBox[{"Sum", "[", 
        RowBox[{
         RowBox[{
          RowBox[{"PP", "[", 
           RowBox[{"i1", ",", 
            RowBox[{"n", "-", "i1"}]}], "]"}], "*", 
          RowBox[{"i", "^", "i1"}], "*", 
          RowBox[{"j", "^", 
           RowBox[{"(", 
            RowBox[{"n", "-", "i1"}], ")"}]}], "*", 
          RowBox[{"CC", "[", 
           RowBox[{"i1", ",", "n"}], "]"}]}], ",", 
         RowBox[{"{", 
          RowBox[{"i1", ",", "0", ",", "n"}], "}"}]}], "]"}]}], ",", 
      RowBox[{"{", 
       RowBox[{"n", ",", "1", ",", "m"}], "}"}]}], "]"}]}]}]}]], "Input",
 CellChangeTimes->{{3.6198919904797153`*^9, 3.6198920220310984`*^9}, 
   3.619892054033166*^9, {3.6198920890179434`*^9, 3.619892096002412*^9}, {
   3.619892139335431*^9, 3.619892272343705*^9}, {3.6198932152618523`*^9, 
   3.6198932255902743`*^9}, {3.6198932945333576`*^9, 3.6198932950805283`*^9}, 
   3.619894931804077*^9, {3.6198949790612016`*^9, 3.6198949881858363`*^9}, {
   3.619895030981469*^9, 3.619895035988572*^9}, {3.620045436388483*^9, 
   3.620045438022249*^9}, {3.642449742205868*^9, 3.642449742781371*^9}}],

Cell[BoxData[
 RowBox[{"Ps", "+", 
  RowBox[{"j", " ", 
   RowBox[{"PP", "[", 
    RowBox[{"0", ",", "1"}], "]"}]}], "+", 
  RowBox[{"i", " ", 
   RowBox[{"PP", "[", 
    RowBox[{"1", ",", "0"}], "]"}]}]}]], "Output",
 CellChangeTimes->{
  3.6200121719655514`*^9, 3.620044744050293*^9, 3.620044879858741*^9, 
   3.620045114882832*^9, 3.620045449335355*^9, 3.620045512539751*^9, {
   3.642449738527515*^9, 3.642449743097912*^9}, 3.642449851037624*^9, 
   3.642451127514069*^9, 3.6427848434758253`*^9, 3.650975262060959*^9, 
   3.6509754471762457`*^9}]
}, Open  ]],

Cell[CellGroupData[{

Cell[BoxData[
 RowBox[{
  RowBox[{"S", "[", 
   RowBox[{"i_", ",", "j_"}], "]"}], "=", " ", 
  RowBox[{"Ss", "+", 
   RowBox[{"Sum", "[", 
    RowBox[{
     RowBox[{
      RowBox[{"1", "/", 
       RowBox[{"n", "!"}]}], "*", 
      RowBox[{"Sum", "[", 
       RowBox[{
        RowBox[{
         RowBox[{"SS", "[", 
          RowBox[{"i1", ",", 
           RowBox[{"n", "-", "i1"}]}], "]"}], "*", 
         RowBox[{"i", "^", "i1"}], "*", 
         RowBox[{"j", "^", 
          RowBox[{"(", 
           RowBox[{"n", "-", "i1"}], ")"}]}], "*", 
         RowBox[{"CC", "[", 
          RowBox[{"i1", ",", "n"}], "]"}]}], ",", 
        RowBox[{"{", 
         RowBox[{"i1", ",", "0", ",", "n"}], "}"}]}], "]"}]}], ",", 
     RowBox[{"{", 
      RowBox[{"n", ",", "1", ",", "m"}], "}"}]}], "]"}]}]}]], "Input",
 CellChangeTimes->{{3.6199865211109304`*^9, 3.619986527713378*^9}, {
   3.620004540930422*^9, 3.6200045416065125`*^9}, {3.6200047960831814`*^9, 
   3.620004844106122*^9}, {3.6200048779222407`*^9, 3.6200050112457485`*^9}, {
   3.620006670972273*^9, 3.620006672041031*^9}, {3.6200104245266504`*^9, 
   3.6200104247242446`*^9}, 3.6200106374788055`*^9, {3.6200112011960917`*^9, 
   3.6200112061044655`*^9}, {3.620044734396605*^9, 3.620044735849766*^9}, {
   3.620044870532732*^9, 3.620044870852315*^9}, {3.620045117271594*^9, 
   3.620045117519158*^9}, {3.620045254698221*^9, 3.62004525505767*^9}, {
   3.6200454231026154`*^9, 3.62004542358416*^9}, {3.620045502443172*^9, 
   3.620045506738533*^9}, {3.642451101961049*^9, 3.642451103655105*^9}}],

Cell[BoxData[
 RowBox[{"Ss", "+", 
  RowBox[{"j", " ", 
   RowBox[{"SS", "[", 
    RowBox[{"0", ",", "1"}], "]"}]}], "+", 
  RowBox[{"i", " ", 
   RowBox[{"SS", "[", 
    RowBox[{"1", ",", "0"}], "]"}]}]}]], "Output",
 CellChangeTimes->{
  3.620012187775793*^9, 3.620044745221006*^9, 3.620044881126553*^9, 
   3.62004511813663*^9, 3.620045255613357*^9, 3.6200454509384117`*^9, 
   3.620045513408465*^9, 3.642449746191543*^9, 3.642449791248227*^9, 
   3.642449851803342*^9, {3.6424511046964693`*^9, 3.642451128283658*^9}, 
   3.642784844337928*^9, {3.650975263066641*^9, 3.6509752796314096`*^9}, 
   3.6509754482559032`*^9}]
}, Open  ]],

Cell[BoxData[
 RowBox[{
  RowBox[{"(*", " ", 
   RowBox[{
    RowBox[{"Create", " ", "the", " ", "summation", " ", "equations"}], ";", 
    " ", 
    RowBox[{
    "this", " ", "involves", " ", "the", " ", "operations", " ", "described", 
     " ", "in", " ", "and", " ", "after", "  ", 
     RowBox[{"eq", ".", " ", 
      RowBox[{"(", "20", ")"}]}], " ", "of", " ", "the", " ", "main", " ", 
     RowBox[{"text", ".", " ", "Variable"}], " ", 
     RowBox[{"x", "[", 
      RowBox[{"i", ",", "j"}], "]"}], " ", "denotes", " ", "to", " ", "the", 
     " ", "moment", " ", "of", " ", "order", " ", 
     RowBox[{"(", 
      RowBox[{"i", ",", "j"}], ")"}]}]}], "   ", "*)"}], " ", 
  "\[IndentingNewLine]", "\[IndentingNewLine]", 
  RowBox[{"Do", "[", 
   RowBox[{
    RowBox[{"Do", "[", 
     RowBox[{
      RowBox[{
       RowBox[{
        RowBox[{"eq", "[", 
         RowBox[{"kx", ",", "ky"}], "]"}], "=", 
        RowBox[{"Simplify", "[", 
         RowBox[{
          RowBox[{
           RowBox[{"L", "[", 
            RowBox[{"i", ",", "j"}], "]"}], "*", 
           RowBox[{"S", "[", 
            RowBox[{"i", ",", "j"}], "]"}], "*", 
           RowBox[{"P", "[", 
            RowBox[{"i", ",", "j"}], "]"}], "*", 
           RowBox[{
            RowBox[{"(", 
             RowBox[{"i", "-", "1"}], ")"}], "^", "kx"}], "*", 
           RowBox[{
            RowBox[{"(", 
             RowBox[{"j", "+", "2"}], ")"}], "^", "ky"}]}], "+", 
          RowBox[{
           RowBox[{"L", "[", 
            RowBox[{"i", ",", "j"}], "]"}], "*", 
           RowBox[{"S", "[", 
            RowBox[{"i", ",", "j"}], "]"}], "*", 
           RowBox[{"(", 
            RowBox[{"1", "-", 
             RowBox[{"P", "[", 
              RowBox[{"i", ",", "j"}], "]"}]}], ")"}], "*", 
           RowBox[{
            RowBox[{"(", 
             RowBox[{"i", "+", "1"}], ")"}], "^", "kx"}], "*", 
           RowBox[{"j", "^", "ky"}]}], "+", 
          RowBox[{
           RowBox[{"L", "[", 
            RowBox[{"i", ",", "j"}], "]"}], "*", 
           RowBox[{"(", 
            RowBox[{"1", "-", 
             RowBox[{"S", "[", 
              RowBox[{"i", ",", "j"}], "]"}]}], ")"}], "*", 
           RowBox[{"i", "^", "kx"}], "*", 
           RowBox[{
            RowBox[{"(", 
             RowBox[{"j", "+", "1"}], ")"}], "^", "ky"}]}], "+", 
          RowBox[{
           RowBox[{"d", "[", 
            RowBox[{"i", ",", "j"}], "]"}], "*", 
           RowBox[{"i", "^", "kx"}], "*", 
           RowBox[{
            RowBox[{"(", 
             RowBox[{"j", "-", "1"}], ")"}], "^", "ky"}]}], "-", 
          RowBox[{
           RowBox[{"(", 
            RowBox[{
             RowBox[{"d", "[", 
              RowBox[{"i", ",", "j"}], "]"}], "+", 
             RowBox[{"L", "[", 
              RowBox[{"i", ",", "j"}], "]"}]}], ")"}], "*", 
           RowBox[{"i", "^", "kx"}], "*", 
           RowBox[{"j", "^", "ky"}]}]}], "]"}]}], ";", 
       RowBox[{
        RowBox[{"eqx", "[", 
         RowBox[{"kx", ",", "ky"}], "]"}], "=", 
        RowBox[{"Quiet", "[", 
         RowBox[{
          RowBox[{"(", 
           RowBox[{
            RowBox[{"Sum", "[", 
             RowBox[{
              RowBox[{"Sum", "[", 
               RowBox[{
                RowBox[{
                 RowBox[{"Simplify", "[", 
                  RowBox[{"(", 
                   RowBox[{
                    RowBox[{"Coefficient", "[", 
                    RowBox[{
                    RowBox[{"eq", "[", 
                    RowBox[{"kx", ",", "ky"}], "]"}], ",", 
                    RowBox[{
                    RowBox[{"i", "^", "k1"}], "*", 
                    RowBox[{"j", "^", "k2"}]}]}], "]"}], "/.", 
                    RowBox[{"{", 
                    RowBox[{
                    RowBox[{"i", "\[Rule]", "0"}], ",", 
                    RowBox[{"j", "\[Rule]", "0"}]}], "}"}]}], ")"}], "]"}], 
                 "*", 
                 RowBox[{"x", "[", 
                  RowBox[{"k1", ",", "k2"}], "]"}]}], ",", 
                RowBox[{"{", 
                 RowBox[{"k1", ",", "0", ",", 
                  RowBox[{"nn", "-", "k2"}]}], "}"}]}], "]"}], ",", 
              RowBox[{"{", 
               RowBox[{"k2", ",", "0", ",", "nn"}], "}"}]}], "]"}], "/.", 
            RowBox[{"{", 
             RowBox[{
              RowBox[{"x", "[", 
               RowBox[{"0", ",", "0"}], "]"}], "\[Rule]", "0"}], "}"}]}], 
           ")"}], "+", 
          RowBox[{"(", 
           RowBox[{
            RowBox[{"eq", "[", 
             RowBox[{"kx", ",", "ky"}], "]"}], "/.", 
            RowBox[{"{", 
             RowBox[{
              RowBox[{"i", "\[Rule]", "0"}], ",", 
              RowBox[{"j", "\[Rule]", "0"}]}], "}"}]}], ")"}]}], "]"}]}]}], 
      ",", 
      RowBox[{"{", 
       RowBox[{"kx", ",", "0", ",", 
        RowBox[{"nn", "-", "ky"}]}], "}"}]}], "]"}], ",", 
    RowBox[{"{", 
     RowBox[{"ky", ",", "0", ",", "nn"}], "}"}]}], "]"}]}]], "Input",
 CellChangeTimes->{{3.61815749627573*^9, 3.6181575538800316`*^9}, {
   3.618158155568678*^9, 3.618158166124084*^9}, {3.618200312396016*^9, 
   3.618200387725235*^9}, 3.618200446822817*^9, {3.6198925160080605`*^9, 
   3.619892605902836*^9}, {3.6198927485533*^9, 3.619892858071616*^9}, {
   3.619892894160209*^9, 3.6198929040040812`*^9}, {3.6198929384437943`*^9, 
   3.6198930314969583`*^9}, {3.6427860348519363`*^9, 3.642786038742674*^9}, {
   3.650972433139352*^9, 3.650972443216641*^9}, {3.6509756450442266`*^9, 
   3.650975653914386*^9}, {3.6509756994968557`*^9, 3.650975713534951*^9}, {
   3.6509757459167137`*^9, 3.650975805401329*^9}}],

Cell[BoxData[
 RowBox[{
  RowBox[{"(*", " ", 
   RowBox[{
    RowBox[{
    "Introduce", " ", "the", " ", "weak", " ", "dependency", " ", "parameter",
      " ", "\[Epsilon]", " ", "in", " ", "expressions", " ", "for", " ", 
     "L"}], ",", " ", "D", ",", " ", 
    RowBox[{"and", " ", "P"}]}], " ", "*)"}], " ", 
  RowBox[{"Do", "[", 
   RowBox[{
    RowBox[{"Do", "[", 
     RowBox[{
      RowBox[{
       RowBox[{
        RowBox[{"LL", "[", 
         RowBox[{"i", ",", "j"}], "]"}], "=", 
        RowBox[{
         RowBox[{"eps", "^", "i"}], "*", 
         RowBox[{"eps", "^", "j"}], "*", 
         RowBox[{"ll", "[", 
          RowBox[{"i", ",", "j"}], "]"}]}]}], ";", 
       RowBox[{
        RowBox[{"SS", "[", 
         RowBox[{"i", ",", "j"}], "]"}], "=", 
        RowBox[{
         RowBox[{"eps", "^", "i"}], "*", 
         RowBox[{"eps", "^", "j"}], "*", 
         RowBox[{"ss", "[", 
          RowBox[{"i", ",", "j"}], "]"}]}]}], ";", " ", 
       RowBox[{
        RowBox[{"PP", "[", 
         RowBox[{"i", ",", "j"}], "]"}], "=", 
        RowBox[{
         RowBox[{"eps", "^", "i"}], "*", 
         RowBox[{"eps", "^", "j"}], "*", 
         RowBox[{"pp", "[", 
          RowBox[{"i", ",", "j"}], "]"}]}]}], ";", " ", 
       RowBox[{
        RowBox[{"DD", "[", 
         RowBox[{"i", ",", "j"}], "]"}], "=", 
        RowBox[{
         RowBox[{"eps", "^", "i"}], "*", 
         RowBox[{"eps", "^", "j"}], "*", 
         RowBox[{"dd", "[", 
          RowBox[{"i", ",", "j"}], "]"}]}]}]}], ",", 
      RowBox[{"{", 
       RowBox[{"i", ",", "0", ",", 
        RowBox[{"m", "-", "j"}]}], "}"}]}], "]"}], ",", 
    RowBox[{"{", 
     RowBox[{"j", ",", "0", ",", "m"}], "}"}]}], "]"}]}]], "Input",
 CellChangeTimes->{{3.618157754249255*^9, 3.6181577749958773`*^9}, {
   3.6181578139774456`*^9, 3.6181579067948093`*^9}, {3.618158035141823*^9, 
   3.6181580566329513`*^9}, {3.618158636817772*^9, 3.6181586403658075`*^9}, {
   3.6181587139674797`*^9, 3.6181587229887657`*^9}, {3.618200662228566*^9, 
   3.61820081073263*^9}, {3.6182020587702465`*^9, 3.618202078280407*^9}, {
   3.618237001736801*^9, 3.6182371146162987`*^9}, {3.6182371509023933`*^9, 
   3.6182371961371417`*^9}, {3.6182372507381287`*^9, 
   3.6182372532119513`*^9}, {3.6182384161921635`*^9, 
   3.6182384533365264`*^9}, {3.6182385188280334`*^9, 
   3.6182385332407203`*^9}, {3.618238639813715*^9, 3.6182386468566365`*^9}, 
   3.618238713902856*^9, {3.6198931265658693`*^9, 3.619893200569146*^9}, {
   3.6198933308070993`*^9, 3.6198933558189898`*^9}, {3.6198935591283436`*^9, 
   3.6198935605035715`*^9}, {3.6198939206654854`*^9, 3.619893923547202*^9}, {
   3.6198952101265974`*^9, 3.61989523304399*^9}, {3.6199021112142553`*^9, 
   3.619902216872259*^9}, {3.6199867636732554`*^9, 3.619986778814674*^9}, {
   3.620005191389361*^9, 3.620005194952893*^9}, {3.6200052495170665`*^9, 
   3.6200053043741455`*^9}, {3.6200068539036107`*^9, 
   3.6200068870835056`*^9}, {3.6200070488054457`*^9, 3.620007049335823*^9}, {
   3.6200071985212955`*^9, 3.620007199122394*^9}, {3.6200072544112463`*^9, 
   3.620007257211333*^9}, {3.620011287640117*^9, 3.6200112918405647`*^9}, {
   3.642784856774007*^9, 3.642784857773283*^9}}],

Cell[BoxData[
 RowBox[{
  RowBox[{"(*", " ", 
   RowBox[{
    RowBox[{
    "Expand", " ", "the", " ", "moments", " ", "into", " ", "series", " ", 
     "in", " ", 
     RowBox[{"\[Epsilon]", ".", " ", "We"}], " ", "will", " ", "be", " ", 
     "interested", " ", "in", " ", "the", " ", "highest", " ", "order", " ", 
     "terms"}], ",", " ", 
    RowBox[{"a", "[", 
     RowBox[{"i", ",", "j", ",", "0"}], "]"}]}], " ", "*)"}], " ", 
  "\[IndentingNewLine]", " ", 
  RowBox[{"Do", "[", 
   RowBox[{
    RowBox[{"Do", "[", 
     RowBox[{
      RowBox[{
       RowBox[{"x", "[", 
        RowBox[{"i", ",", "j"}], "]"}], "=", 
       RowBox[{"Sum", "[", 
        RowBox[{
         RowBox[{
          RowBox[{"a", "[", 
           RowBox[{"i", ",", "j", ",", "k"}], "]"}], "*", 
          RowBox[{"eps", "^", 
           RowBox[{"(", 
            RowBox[{
             RowBox[{"-", "1"}], "+", "k"}], ")"}]}]}], ",", 
         RowBox[{"{", 
          RowBox[{"k", ",", "0", ",", "2"}], "}"}]}], "]"}]}], ",", 
      RowBox[{"{", 
       RowBox[{"i", ",", "0", ",", "nn"}], "}"}]}], "]"}], ",", 
    RowBox[{"{", 
     RowBox[{"j", ",", "0", ",", "nn"}], "}"}]}], "]"}], " "}]], "Input",
 CellChangeTimes->{{3.618201249019293*^9, 3.6182012791742854`*^9}, 
   3.619986677490289*^9, {3.620006962375515*^9, 3.620006973624509*^9}, {
   3.620011300250814*^9, 3.62001130461025*^9}, {3.650975811303813*^9, 
   3.650975851902548*^9}, {3.650975900311986*^9, 3.650975901917849*^9}}],

Cell[BoxData[
 RowBox[{
  RowBox[{"(*", " ", 
   RowBox[{
    RowBox[{"Make", " ", "an", " ", "array", " ", "of", " ", "equations"}], 
    ",", " ", "EQ", ",", " ", 
    RowBox[{"and", " ", "an", " ", "array", " ", "of", " ", "variables"}], 
    ",", " ", 
    RowBox[{
     RowBox[{"VAR", ".", " ", "This"}], " ", "is", " ", "done", " ", "by", 
     " ", "collecting", " ", "the", " ", "terms", " ", "in", " ", "the", " ", 
     "appropriate", " ", "orders", " ", "of", " ", "\[Epsilon]"}]}], " ", 
   "*)"}], "  ", 
  RowBox[{
   RowBox[{
    RowBox[{"cnt", "=", "0"}], ";", " ", 
    RowBox[{"nn", "=", "2"}], ";", "  ", 
    RowBox[{"Do", "[", 
     RowBox[{
      RowBox[{"Do", "[", 
       RowBox[{
        RowBox[{
         RowBox[{"cnt", "=", 
          RowBox[{"cnt", "+", "1"}]}], ";", " ", 
         RowBox[{
          RowBox[{"EQX", "[", 
           RowBox[{"i", ",", "j"}], "]"}], "=", 
          RowBox[{"Collect", "[", 
           RowBox[{
            RowBox[{"Simplify", "[", 
             RowBox[{"Series", "[", 
              RowBox[{
               RowBox[{"eqx", "[", 
                RowBox[{"i", ",", "j"}], "]"}], ",", 
               RowBox[{"{", 
                RowBox[{"eps", ",", "0", ",", "0"}], "}"}]}], "]"}], "]"}], 
            ",", "eps"}], "]"}]}], ";", 
         RowBox[{
          RowBox[{"ee", "[", "cnt", "]"}], "=", 
          RowBox[{
           RowBox[{"Simplify", "[", 
            RowBox[{"EQX", "[", 
             RowBox[{"i", ",", "j"}], "]"}], "]"}], "\[Equal]", "0"}]}], ";", 
         " ", 
         RowBox[{
          RowBox[{"vv", "[", "cnt", "]"}], "=", 
          RowBox[{"a", "[", 
           RowBox[{"i", ",", "j", ",", "0"}], "]"}]}]}], ",", 
        RowBox[{"{", 
         RowBox[{"i", ",", "0", ",", 
          RowBox[{"nn", "-", "j"}]}], "}"}]}], "]"}], ",", 
      RowBox[{"{", 
       RowBox[{"j", ",", "0", ",", "nn"}], "}"}]}], "]"}], ";", 
    RowBox[{"EQ", "=", 
     RowBox[{"Table", "[", 
      RowBox[{
       RowBox[{"ee", "[", "i", "]"}], ",", 
       RowBox[{"{", 
        RowBox[{"i", ",", "2", ",", "cnt"}], "}"}]}], "]"}]}], ";"}], 
   "\[IndentingNewLine]", 
   RowBox[{
    RowBox[{"VAR", "=", 
     RowBox[{"Table", "[", 
      RowBox[{
       RowBox[{"vv", "[", "i", "]"}], ",", 
       RowBox[{"{", 
        RowBox[{"i", ",", "2", ",", "cnt"}], "}"}]}], "]"}]}], ";"}], 
   " "}]}]], "Input",
 CellChangeTimes->{{3.6199867024222574`*^9, 3.619986705234007*^9}, {
  3.6200069816958585`*^9, 3.6200069909554353`*^9}, {3.620011308375943*^9, 
  3.6200113122978506`*^9}, {3.6509758739015217`*^9, 3.650975897822006*^9}}],

Cell[BoxData[
 RowBox[{
  RowBox[{"(*", " ", 
   RowBox[{
    RowBox[{"The", " ", "equations"}], ",", " ", "EQ", ",", " ", 
    RowBox[{
    "are", " ", "the", " ", "five", " ", "summation", " ", "equations"}], ",",
     " ", 
    RowBox[{
     RowBox[{"eq", ".", " ", 
      RowBox[{"(", 
       RowBox[{"21", "-", "23"}], ")"}]}], " ", "of", " ", "the", " ", "main",
      " ", 
     RowBox[{"text", ".", " ", "The"}], " ", "variables"}], ",", " ", "VAR", 
    ",", " ", 
    RowBox[{"contain", " ", "the", " ", "two", " ", "first", " ", "moments"}],
     ",", " ", 
    RowBox[{"and", " ", "the", " ", "three", " ", "second", " ", 
     RowBox[{"moments", "."}]}]}], " ", "*)"}], " "}]], "Input",
 CellChangeTimes->{{3.650975940837658*^9, 3.65097598944604*^9}}],

Cell[BoxData[
 RowBox[{
  RowBox[{"(*", " ", 
   RowBox[{
   "Solve", " ", "the", " ", "summation", " ", "equations", " ", "to", " ", 
    "find", " ", "the", " ", "moments"}], " ", "*)"}], " ", 
  RowBox[{
   RowBox[{"Ot1", "=", 
    RowBox[{"Solve", "[", 
     RowBox[{"EQ", ",", "VAR"}], "]"}]}], ";", 
   RowBox[{"Do", "[", 
    RowBox[{
     RowBox[{"Do", "[", 
      RowBox[{
       RowBox[{
        RowBox[{"Z", "[", 
         RowBox[{"i", ",", "j"}], "]"}], "=", 
        RowBox[{
         RowBox[{"a", "[", 
          RowBox[{"i", ",", "j", ",", "0"}], "]"}], "/.", 
         RowBox[{"Ot1", "[", 
          RowBox[{"[", "1", "]"}], "]"}]}]}], ",", 
       RowBox[{"{", 
        RowBox[{"i", ",", "0", ",", 
         RowBox[{"nn", "-", "j"}]}], "}"}]}], "]"}], ",", 
     RowBox[{"{", 
      RowBox[{"j", ",", "0", ",", "nn"}], "}"}]}], "]"}], ";"}], 
  " "}]], "Input",
 CellChangeTimes->{{3.6200069960150323`*^9, 3.6200070052435884`*^9}, {
   3.6200113170010567`*^9, 3.62001132021983*^9}, 3.6200122253763094`*^9, {
   3.642451187860888*^9, 3.6424511900465*^9}, {3.642786055264674*^9, 
   3.64278606378596*^9}, {3.650976036214286*^9, 3.650976045725705*^9}}],

Cell[BoxData[
 RowBox[{
  RowBox[{"(*", " ", 
   RowBox[{
    RowBox[{
    "For", " ", "the", " ", "mixed", " ", "divisions", " ", "equilibrium"}], 
    ",", " ", 
    RowBox[{
     RowBox[{"we", " ", "take", " ", "Ps"}], "=", 
     RowBox[{"1", "/", "2"}]}], ",", " ", 
    RowBox[{"that", " ", "is"}], ",", " ", 
    RowBox[{
     RowBox[{
     "the", " ", "probability", " ", "of", " ", "differentiations", " ", "at",
       " ", "equilibrium", " ", "is", " ", "equal", " ", "to", " ", 
      RowBox[{"1", "/", "2"}]}], " ", ";", " ", 
     RowBox[{
     "quantities", " ", "A1", " ", "and", " ", "A2", " ", "below", " ", "are",
       " ", "the", " ", "varinces", " ", 
      RowBox[{"Var", "[", "I", "]"}], " ", "and", " ", 
      RowBox[{"Var", "[", "J", "]"}], " ", 
      RowBox[{"respectively", ".", " ", "This"}], " ", "results", " ", 
      "appears", " ", "as", " ", 
      RowBox[{"eq", ".", " ", 
       RowBox[{"(", "24", ")"}]}], " ", "of", " ", "the", " ", "main", " ", 
      "text"}]}], ",", " ", 
    RowBox[{"together", " ", "with", " ", "definitions", " ", 
     RowBox[{
      RowBox[{"(", 
       RowBox[{"25", "-", "28"}], ")"}], "."}]}]}], " ", "*)"}], 
  " "}]], "Input",
 CellChangeTimes->{{3.642786080822456*^9, 3.642786111000457*^9}, {
  3.642786325624852*^9, 3.6427863460147057`*^9}, {3.650976099041263*^9, 
  3.65097612517691*^9}}],

Cell[CellGroupData[{

Cell[BoxData[
 RowBox[{"A1", "=", 
  RowBox[{"Simplify", "[", 
   RowBox[{"Series", "[", 
    RowBox[{
     RowBox[{
      RowBox[{"(", 
       RowBox[{
        RowBox[{"Z", "[", 
         RowBox[{"2", ",", "0"}], "]"}], "-", 
        RowBox[{
         RowBox[{"Z", "[", 
          RowBox[{"1", ",", "0"}], "]"}], "^", "2"}]}], ")"}], "/.", 
      RowBox[{"{", 
       RowBox[{"Ps", "\[Rule]", 
        RowBox[{"1", "/", "2"}]}], "}"}]}], ",", 
     RowBox[{"{", 
      RowBox[{"eps", ",", "0", ",", "1"}], "}"}]}], "]"}], "]"}], 
  " "}]], "Input",
 CellChangeTimes->{{3.6200070249243917`*^9, 3.620007031423027*^9}, {
  3.620011403866395*^9, 3.6200114501818914`*^9}, {3.6200448282730713`*^9, 
  3.620044829095819*^9}, {3.62004560892334*^9, 3.620045610241261*^9}, {
  3.642451228488349*^9, 3.642451252623376*^9}}],

Cell[BoxData[
 InterpretationBox[
  RowBox[{
   RowBox[{
    RowBox[{"(", 
     RowBox[{
      SuperscriptBox[
       RowBox[{"dd", "[", 
        RowBox[{"0", ",", "1"}], "]"}], "2"], "+", 
      SuperscriptBox[
       RowBox[{"ll", "[", 
        RowBox[{"0", ",", "1"}], "]"}], "2"], "+", 
      RowBox[{"2", " ", "Ls", " ", "Ss", " ", 
       RowBox[{"pp", "[", 
        RowBox[{"0", ",", "1"}], "]"}], " ", 
       RowBox[{"(", 
        RowBox[{
         RowBox[{"-", 
          RowBox[{"dd", "[", 
           RowBox[{"1", ",", "0"}], "]"}]}], "+", 
         RowBox[{"ll", "[", 
          RowBox[{"1", ",", "0"}], "]"}], "+", 
         RowBox[{"4", " ", "Ls", " ", 
          RowBox[{"pp", "[", 
           RowBox[{"0", ",", "1"}], "]"}]}]}], ")"}]}], "-", 
      RowBox[{"2", " ", "Ls", " ", "Ss", " ", 
       RowBox[{"ll", "[", 
        RowBox[{"0", ",", "1"}], "]"}], " ", 
       RowBox[{"pp", "[", 
        RowBox[{"1", ",", "0"}], "]"}]}], "-", 
      RowBox[{"2", " ", 
       RowBox[{"dd", "[", 
        RowBox[{"0", ",", "1"}], "]"}], " ", 
       RowBox[{"(", 
        RowBox[{
         RowBox[{"ll", "[", 
          RowBox[{"0", ",", "1"}], "]"}], "-", 
         RowBox[{"Ls", " ", "Ss", " ", 
          RowBox[{"pp", "[", 
           RowBox[{"1", ",", "0"}], "]"}]}]}], ")"}]}]}], ")"}], "/", 
    RowBox[{"(", 
     RowBox[{"4", " ", 
      RowBox[{"(", 
       RowBox[{
        RowBox[{
         RowBox[{"-", 
          RowBox[{"dd", "[", 
           RowBox[{"1", ",", "0"}], "]"}]}], " ", 
         RowBox[{"pp", "[", 
          RowBox[{"0", ",", "1"}], "]"}]}], "+", 
        RowBox[{
         RowBox[{"ll", "[", 
          RowBox[{"1", ",", "0"}], "]"}], " ", 
         RowBox[{"pp", "[", 
          RowBox[{"0", ",", "1"}], "]"}]}], "+", 
        RowBox[{
         RowBox[{"(", 
          RowBox[{
           RowBox[{"dd", "[", 
            RowBox[{"0", ",", "1"}], "]"}], "-", 
           RowBox[{"ll", "[", 
            RowBox[{"0", ",", "1"}], "]"}]}], ")"}], " ", 
         RowBox[{"pp", "[", 
          RowBox[{"1", ",", "0"}], "]"}]}]}], ")"}], " ", 
      RowBox[{"(", 
       RowBox[{
        RowBox[{"dd", "[", 
         RowBox[{"0", ",", "1"}], "]"}], "-", 
        RowBox[{"ll", "[", 
         RowBox[{"0", ",", "1"}], "]"}], "+", 
        RowBox[{"2", " ", "Ls", " ", "Ss", " ", 
         RowBox[{"(", 
          RowBox[{
           RowBox[{"-", 
            RowBox[{"pp", "[", 
             RowBox[{"0", ",", "1"}], "]"}]}], "+", 
           RowBox[{"pp", "[", 
            RowBox[{"1", ",", "0"}], "]"}]}], ")"}]}]}], ")"}]}], ")"}]}], 
   "+", 
   InterpretationBox[
    SuperscriptBox[
     RowBox[{"O", "[", "eps", "]"}], "2"],
    SeriesData[$CellContext`eps, 0, {}, 0, 2, 1],
    Editable->False]}],
  SeriesData[$CellContext`eps, 0, {
   Rational[1, 
      4] (-$CellContext`dd[1, 0] $CellContext`pp[0, 1] + $CellContext`ll[
        1, 0] $CellContext`pp[
        0, 1] + ($CellContext`dd[0, 1] - $CellContext`ll[
        0, 1]) $CellContext`pp[1, 0])^(-1) ($CellContext`dd[
       0, 1] - $CellContext`ll[0, 1] + 
      2 $CellContext`Ls $CellContext`Ss (-$CellContext`pp[
          0, 1] + $CellContext`pp[1, 0]))^(-1) ($CellContext`dd[
       0, 1]^2 + $CellContext`ll[0, 1]^2 + 
     2 $CellContext`Ls $CellContext`Ss $CellContext`pp[
       0, 1] (-$CellContext`dd[1, 0] + $CellContext`ll[1, 0] + 
       4 $CellContext`Ls $CellContext`pp[0, 1]) - 
     2 $CellContext`Ls $CellContext`Ss $CellContext`ll[0, 1] $CellContext`pp[
      1, 0] - 2 $CellContext`dd[
      0, 1] ($CellContext`ll[
       0, 1] - $CellContext`Ls $CellContext`Ss $CellContext`pp[1, 0]))}, 0, 2,
    1],
  Editable->False]], "Output",
 CellChangeTimes->{
  3.620012248707821*^9, 3.620044762012561*^9, 3.620044829675002*^9, 
   3.620045468250958*^9, 3.6200455241948223`*^9, 3.620045611240304*^9, 
   3.6424498814990463`*^9, {3.642451221205419*^9, 3.642451253235618*^9}, 
   3.642784876649083*^9, 3.64278528536756*^9, 3.6427860752451*^9, 
   3.6427861143754683`*^9, 3.650976190045353*^9}]
}, Open  ]],

Cell[CellGroupData[{

Cell[BoxData[
 RowBox[{"A2", "=", 
  RowBox[{"Simplify", "[", 
   RowBox[{"Series", "[", 
    RowBox[{
     RowBox[{
      RowBox[{"(", 
       RowBox[{
        RowBox[{"Z", "[", 
         RowBox[{"0", ",", "2"}], "]"}], "-", 
        RowBox[{
         RowBox[{"Z", "[", 
          RowBox[{"0", ",", "1"}], "]"}], "^", "2"}]}], ")"}], "/.", 
      RowBox[{"{", 
       RowBox[{"Ps", "\[Rule]", 
        RowBox[{"1", "/", "2"}]}], "}"}]}], ",", 
     RowBox[{"{", 
      RowBox[{"eps", ",", "0", ",", "1"}], "}"}]}], "]"}], "]"}]}]], "Input"],

Cell[BoxData[
 RowBox[{
  RowBox[{"(", 
   RowBox[{
    SuperscriptBox[
     RowBox[{"dd", "[", 
      RowBox[{"1", ",", "0"}], "]"}], "2"], "+", 
    SuperscriptBox[
     RowBox[{"ll", "[", 
      RowBox[{"1", ",", "0"}], "]"}], "2"], "+", 
    RowBox[{"2", " ", "Ls", " ", 
     RowBox[{"(", 
      RowBox[{"2", "+", "Ss"}], ")"}], " ", 
     RowBox[{"ll", "[", 
      RowBox[{"1", ",", "0"}], "]"}], " ", 
     RowBox[{"pp", "[", 
      RowBox[{"0", ",", "1"}], "]"}]}], "-", 
    RowBox[{"2", " ", 
     RowBox[{"dd", "[", 
      RowBox[{"1", ",", "0"}], "]"}], " ", 
     RowBox[{"(", 
      RowBox[{
       RowBox[{"ll", "[", 
        RowBox[{"1", ",", "0"}], "]"}], "+", 
       RowBox[{"Ls", " ", 
        RowBox[{"(", 
         RowBox[{"2", "+", "Ss"}], ")"}], " ", 
        RowBox[{"pp", "[", 
         RowBox[{"0", ",", "1"}], "]"}]}]}], ")"}]}], "+", 
    RowBox[{"2", " ", "Ls", " ", 
     RowBox[{"pp", "[", 
      RowBox[{"1", ",", "0"}], "]"}], " ", 
     RowBox[{"(", 
      RowBox[{
       RowBox[{
        RowBox[{"(", 
         RowBox[{"2", "+", "Ss"}], ")"}], " ", 
        RowBox[{"dd", "[", 
         RowBox[{"0", ",", "1"}], "]"}]}], "-", 
       RowBox[{
        RowBox[{"(", 
         RowBox[{"2", "+", "Ss"}], ")"}], " ", 
        RowBox[{"ll", "[", 
         RowBox[{"0", ",", "1"}], "]"}]}], "+", 
       RowBox[{"4", " ", "Ls", " ", "Ss", " ", 
        RowBox[{"pp", "[", 
         RowBox[{"1", ",", "0"}], "]"}]}]}], ")"}]}]}], ")"}], "/", 
  RowBox[{"(", 
   RowBox[{"4", " ", 
    RowBox[{"(", 
     RowBox[{
      RowBox[{
       RowBox[{"-", 
        RowBox[{"dd", "[", 
         RowBox[{"1", ",", "0"}], "]"}]}], " ", 
       RowBox[{"pp", "[", 
        RowBox[{"0", ",", "1"}], "]"}]}], "+", 
      RowBox[{
       RowBox[{"ll", "[", 
        RowBox[{"1", ",", "0"}], "]"}], " ", 
       RowBox[{"pp", "[", 
        RowBox[{"0", ",", "1"}], "]"}]}], "+", 
      RowBox[{
       RowBox[{"(", 
        RowBox[{
         RowBox[{"dd", "[", 
          RowBox[{"0", ",", "1"}], "]"}], "-", 
         RowBox[{"ll", "[", 
          RowBox[{"0", ",", "1"}], "]"}]}], ")"}], " ", 
       RowBox[{"pp", "[", 
        RowBox[{"1", ",", "0"}], "]"}]}]}], ")"}], " ", 
    RowBox[{"(", 
     RowBox[{
      RowBox[{"dd", "[", 
       RowBox[{"0", ",", "1"}], "]"}], "-", 
      RowBox[{"ll", "[", 
       RowBox[{"0", ",", "1"}], "]"}], "+", 
      RowBox[{"2", " ", "Ls", " ", "Ss", " ", 
       RowBox[{"(", 
        RowBox[{
         RowBox[{"-", 
          RowBox[{"pp", "[", 
           RowBox[{"0", ",", "1"}], "]"}]}], "+", 
         RowBox[{"pp", "[", 
          RowBox[{"1", ",", "0"}], "]"}]}], ")"}]}]}], ")"}]}], 
   ")"}]}]], "Output",
 CellChangeTimes->{3.642786320898888*^9, 3.650976192093605*^9}]
}, Open  ]],

Cell[BoxData[
 RowBox[{
  RowBox[{"(*", " ", 
   RowBox[{
    RowBox[{
    "For", " ", "the", " ", "purely", " ", "asymmetric", " ", "equilibrium"}],
     ",", " ", 
    RowBox[{
     RowBox[{"we", " ", "take", " ", "S"}], "=", "0"}], ",", " ", 
    RowBox[{"that", " ", "is"}], ",", " ", 
    RowBox[{
     RowBox[{
     "the", " ", "probability", " ", "of", " ", "symmetric", " ", "divisions",
       " ", "at", " ", "equilibrium", " ", "is", " ", "equal", " ", "to", " ",
       "0"}], ";", " ", 
     RowBox[{
     "quantities", " ", "B1", " ", "and", " ", "B2", " ", "below", " ", "are",
       " ", "the", " ", "varinces", " ", 
      RowBox[{"Var", "[", "I", "]"}], " ", "and", " ", 
      RowBox[{"Var", "[", "J", "]"}], " ", 
      RowBox[{"respectively", ".", " ", "They"}], " ", "are", " ", "given", 
      " ", "in", " ", 
      RowBox[{"eq", ".", " ", 
       RowBox[{"(", "9", ")"}]}], " ", "of", " ", "Text", " ", 
      RowBox[{"S1", "."}]}]}]}], " ", "*)"}], " "}]], "Input",
 CellChangeTimes->{{3.64278636065058*^9, 3.642786423299354*^9}, {
  3.650977100328184*^9, 3.65097711287663*^9}}],

Cell[CellGroupData[{

Cell[BoxData[
 RowBox[{
  RowBox[{"B1x", "=", 
   RowBox[{"Simplify", "[", 
    RowBox[{"Series", "[", 
     RowBox[{
      RowBox[{
       RowBox[{"(", 
        RowBox[{
         RowBox[{"Z", "[", 
          RowBox[{"2", ",", "0"}], "]"}], "-", 
         RowBox[{
          RowBox[{"Z", "[", 
           RowBox[{"1", ",", "0"}], "]"}], "^", "2"}]}], ")"}], "/.", 
       RowBox[{"{", 
        RowBox[{"Ss", "\[Rule]", "0"}], "}"}]}], ",", 
      RowBox[{"{", 
       RowBox[{"eps", ",", "0", ",", "1"}], "}"}]}], "]"}], "]"}]}], " ", ";",
   " ", 
  RowBox[{"B1", "=", 
   RowBox[{"Simplify", "[", 
    RowBox[{"Series", "[", 
     RowBox[{
      RowBox[{"B1x", "/.", 
       RowBox[{"{", 
        RowBox[{
         RowBox[{
          RowBox[{"ss", "[", 
           RowBox[{"1", ",", "0"}], "]"}], "\[Rule]", 
          RowBox[{"e1", "*", "e"}]}], ",", 
         RowBox[{
          RowBox[{"ss", "[", 
           RowBox[{"0", ",", "1"}], "]"}], "\[Rule]", 
          RowBox[{"e2", "*", "e"}]}]}], "}"}]}], ",", 
      RowBox[{"{", 
       RowBox[{"e", ",", "0", ",", "0"}], "}"}]}], "]"}], "]"}]}]}]], "Input",
 CellChangeTimes->{{3.642451260816291*^9, 3.642451265723735*^9}, {
  3.64278641787276*^9, 3.6427864182432528`*^9}, {3.650976172062148*^9, 
  3.650976177135166*^9}, {3.6509762135619707`*^9, 3.650976214769458*^9}, {
  3.65097699696597*^9, 3.650977005043584*^9}}],

Cell[BoxData[
 InterpretationBox[
  RowBox[{
   InterpretationBox[
    SuperscriptBox[
     RowBox[{"O", "[", "e", "]"}], "1"],
    SeriesData[$CellContext`e, 0, {}, 1, 1, 1],
    Editable->False], "+", 
   InterpretationBox[
    SuperscriptBox[
     RowBox[{"O", "[", "eps", "]"}], "2"],
    SeriesData[$CellContext`eps, 0, {}, 0, 2, 1],
    Editable->False]}],
  SeriesData[$CellContext`eps, 0, {
    SeriesData[$CellContext`e, 0, {}, 1, 1, 1]}, 0, 2, 1],
  Editable->False]], "Output",
 CellChangeTimes->{
  3.6424512660835648`*^9, 3.6427848782485933`*^9, 3.642785287867009*^9, 
   3.642785371332933*^9, 3.6427864046887283`*^9, 3.642786441388029*^9, {
   3.6509761780033207`*^9, 3.650976215680997*^9}, 3.650976284661139*^9, 
   3.650976963078878*^9, 3.650977006733646*^9}]
}, Open  ]],

Cell[CellGroupData[{

Cell[BoxData[
 RowBox[{
  RowBox[{"B2x", "=", 
   RowBox[{"Simplify", "[", 
    RowBox[{"Series", "[", 
     RowBox[{
      RowBox[{
       RowBox[{"(", 
        RowBox[{
         RowBox[{"Z", "[", 
          RowBox[{"0", ",", "2"}], "]"}], "-", 
         RowBox[{
          RowBox[{"Z", "[", 
           RowBox[{"0", ",", "1"}], "]"}], "^", "2"}]}], ")"}], "/.", 
       RowBox[{"{", 
        RowBox[{"Ss", "\[Rule]", "0"}], "}"}]}], ",", 
      RowBox[{"{", 
       RowBox[{"eps", ",", "0", ",", "1"}], "}"}]}], "]"}], "]"}]}], ";", 
  RowBox[{"B2", "=", 
   RowBox[{"Simplify", "[", 
    RowBox[{"Series", "[", 
     RowBox[{
      RowBox[{"B2x", "/.", 
       RowBox[{"{", 
        RowBox[{
         RowBox[{
          RowBox[{"ss", "[", 
           RowBox[{"1", ",", "0"}], "]"}], "\[Rule]", 
          RowBox[{"e1", "*", "e"}]}], ",", 
         RowBox[{
          RowBox[{"ss", "[", 
           RowBox[{"0", ",", "1"}], "]"}], "\[Rule]", 
          RowBox[{"e2", "*", "e"}]}]}], "}"}]}], ",", 
      RowBox[{"{", 
       RowBox[{"e", ",", "0", ",", "0"}], "}"}]}], "]"}], "]"}]}]}]], "Input",
 CellChangeTimes->{{3.642451325330374*^9, 3.642451331875486*^9}, {
  3.642785588989477*^9, 3.642785590533931*^9}, {3.642786433592617*^9, 
  3.642786433915896*^9}, {3.6509770324112997`*^9, 3.650977037933773*^9}}],

Cell[BoxData[
 InterpretationBox[
  RowBox[{
   FractionBox["Ls", 
    RowBox[{
     RowBox[{"dd", "[", 
      RowBox[{"0", ",", "1"}], "]"}], "-", 
     RowBox[{"ll", "[", 
      RowBox[{"0", ",", "1"}], "]"}]}]], "+", 
   InterpretationBox[
    SuperscriptBox[
     RowBox[{"O", "[", "e", "]"}], "1"],
    SeriesData[$CellContext`e, 0, {}, 0, 1, 1],
    Editable->False]}],
  SeriesData[$CellContext`e, 
   0, {$CellContext`Ls/($CellContext`dd[0, 1] - $CellContext`ll[0, 1])}, 0, 1,
    1],
  Editable->False]], "Output",
 CellChangeTimes->{
  3.642451332261714*^9, 3.642784890613317*^9, 3.6427853223555307`*^9, 
   3.642785489484005*^9, 3.642785591051139*^9, 3.642786443031332*^9, 
   3.650976224966086*^9, {3.650977025368786*^9, 3.6509770416429777`*^9}}]
}, Open  ]]
},
WindowSize->{1101, 581},
WindowMargins->{{Automatic, 61}, {Automatic, 30}},
PrivateNotebookOptions->{"VersionedStylesheet"->{"Default.nb"[8.] -> False}},
FrontEndVersion->"10.0 for Mac OS X x86 (32-bit, 64-bit Kernel) (December 4, \
2014)",
StyleDefinitions->"Default.nb"
]
(* End of Notebook Content *)

(* Internal cache information *)
(*CellTagsOutline
CellTagsIndex->{}
*)
(*CellTagsIndex
CellTagsIndex->{}
*)
(*NotebookFileOutline
Notebook[{
Cell[CellGroupData[{
Cell[579, 22, 2003, 43, 114, "Input"],
Cell[2585, 67, 507, 13, 49, "Output"]
}, Open  ]],
Cell[3107, 83, 1240, 35, 63, "Input"],
Cell[4350, 120, 360, 8, 28, "Input"],
Cell[CellGroupData[{
Cell[4735, 132, 929, 28, 28, "Input"],
Cell[5667, 162, 554, 13, 28, "Output"]
}, Open  ]],
Cell[CellGroupData[{
Cell[6258, 180, 920, 27, 28, "Input"],
Cell[7181, 209, 522, 12, 28, "Output"]
}, Open  ]],
Cell[CellGroupData[{
Cell[7740, 226, 1383, 34, 28, "Input"],
Cell[9126, 262, 550, 13, 28, "Output"]
}, Open  ]],
Cell[CellGroupData[{
Cell[9713, 280, 1544, 35, 28, "Input"],
Cell[11260, 317, 623, 14, 28, "Output"]
}, Open  ]],
Cell[11898, 334, 5581, 142, 216, "Input"],
Cell[17482, 478, 3181, 71, 63, "Input"],
Cell[20666, 551, 1468, 38, 46, "Input"],
Cell[22137, 591, 2591, 70, 114, "Input"],
Cell[24731, 663, 764, 19, 63, "Input"],
Cell[25498, 684, 1166, 31, 46, "Input"],
Cell[26667, 717, 1363, 33, 80, "Input"],
Cell[CellGroupData[{
Cell[28055, 754, 813, 22, 28, "Input"],
Cell[28871, 778, 4006, 108, 77, "Output"]
}, Open  ]],
Cell[CellGroupData[{
Cell[32914, 891, 541, 17, 28, "Input"],
Cell[33458, 910, 2736, 86, 74, "Output"]
}, Open  ]],
Cell[36209, 999, 1105, 26, 80, "Input"],
Cell[CellGroupData[{
Cell[37339, 1029, 1372, 39, 46, "Input"],
Cell[38714, 1070, 775, 20, 32, "Output"]
}, Open  ]],
Cell[CellGroupData[{
Cell[39526, 1095, 1310, 37, 46, "Input"],
Cell[40839, 1134, 758, 21, 49, "Output"]
}, Open  ]]
}
]
*)

(* End of internal cache information *)
